# Supplementary material for: Characterization, Genomic Analysis and Application of Five Lytic Phages Against Carbapenem-Resistant Pseudomonas aeruginosa
Source: Microorganisms. 2025 Jul 5;13(7):1587. doi: 10.3390/microorganisms13071587 (PMC12298563; doi:10.3390/microorganisms13071587)
Supplement: Supplementary file 1 [file microorganisms-13-01587-s001.zip]

Archive with 1 entries (1 files):
- microorganisms-3636424-supplementary.pdf
